# Supplementary material for: Fecal bacteria-free filtrate transplantation is proved as an effective way for the recovery of radiation-induced individuals in mice
Source: Front Cell Infect Microbiol. 2024 Jan 31;13:1343752. doi: 10.3389/fcimb.2023.1343752 (PMC10864540; doi:10.3389/fcimb.2023.1343752)
Supplement: Supplementary file 2 [file Table_1.xlsx]

## Sheet: Fig.2A
relative small intestinal weight (%)
Sham	Vehicle+TAI	FFT+TAI
5.01815	4.21291	4.47022
4.54607	3.95773	5.12956
4.07726	4.048	4.46164
4.12721	4.48375	4.79167
5.08468	4.4476	6.12419
4.21806	4.21587	4.90697
	4.26696	4.57136
	4.16983	4.67745
	4.07457	4.95099

## Sheet: Fig.2B
the weight of spleen relative to body weight (%)
Sham	Vehicle+TAI	FFT+TAI
0.27016	0.23608	0.23964
0.28539	0.25848	0.27643
0.29253	0.26259	0.25121
0.2659	0.27979	0.23596
0.29957	0.24127	0.28485
0.30521	0.22048	0.29573
	0.27974	0.28139
	0.29494	0.30296
	0.1979	0.26909

## Sheet: Fig.2C
kidney index
Sham	Vehicle+TAI	FFT+TAI
1.28831	1.18236	1.22963
1.31146	1.35359	1.26707
1.32639	1.21506	1.3231
1.33613	1.19501	1.24485
1.24	1.28086	1.2297
1.23659	1.21218	1.13843
	1.2704	1.18654
	1.257	1.13713
	1.31358	1.30443

## Sheet: Fig.2D
colorectal length (cm)
Sham	Vehicle+TAI	FFT+TAI
7	6.7	6.1
6.1	6.1	7.7
6	6.6	7.3
6.5	6.1	6.7
6.5	5.3	7.4
6.5	6.2	7.5
	5.3	7
	6.6	7.5
		6.6
